# Supplementary material for: Glenn circulation causes early and progressive shunting in a surgical model of pulmonary arteriovenous malformations
Source: Physiol Rep. 2024 Nov 22;12(22):e70123. doi: 10.14814/phy2.70123 (PMC11584281; doi:10.14814/phy2.70123)
Supplement: Supplementary file 2 — Video S1. [file PHY2-12-e70123-s001.zip]

Archive with 6 entries (6 files):
- Supp Video 1.mp4
- Supp Video 2.mp4
- Supp Video 3.mp4
- Supp Video 4.mp4
- Supp Video 5.mp4
- Supplemental Material - Supp Video Legends.pdf
